# Supplementary material for: GM-CSF drives dysregulated hematopoietic stem cell activity and pathogenic extramedullary myelopoiesis in experimental spondyloarthritis
Source: Nat Commun. 2020 Jan 9;11:155. doi: 10.1038/s41467-019-13853-4 (PMC6952438; doi:10.1038/s41467-019-13853-4)
Supplement: Supplementary file 4 — Source Data [file 41467_2019_13853_MOESM4_ESM.xlsx]

## Sheet: Figure 1
Figure 1c left panel					Figure 1c middle panel					Figure 1c right panel
LT-HSC	Healthy	Arthritic			MPP	Healthy	Arthritic			LSK	Healthy	Arthritic
	0.0061	0.013				0.031	0.1				0.056	0.19
	0.0059	0.012				0.043	0.12				0.071	0.25
	0.00617	0.01				0.031	0.12				0.062	0.23
	0.00656	0.011				0.027	0.11				0.053	0.18
	0.00493	0.011				0.035	0.08				0.062	0.17
	0.0029	0.0051				0.038	0.068				0.069	0.18
	0.0032	0.004				0.042	0.09				0.077	0.25
	0.0033	0.0075				0.052	0.11				0.09	0.24
	0.0039	0.0089				0.034	0.19				0.081	0.49
		0.0061					0.14					0.29
Figure 1d left panel
BM total cell number	Healthy	Arthritic
	33	34
	28	42
	31	33
	30	44
	41	38
	35	27
	36	32.5
	30	37
	38.5	33
		39
Figure 1e left panel					Figure 1e middle left panel					Figure 1e middle right panel					Figure 1e right panel
GMP	Healthy	Arthritic			N0 CFU-GM	Healthy	Arthritic			ratio GMP:MEP	Healthy	Arthritic			CLP	Healthy	Arthritic
	0.21	0.81				36	60				0.25	0.81				0.41	0.18
	0.24	0.37				47	53				0.32	0.551				0.31	0.28
	0.25	0.4				37	59				0.3	0.83				0.4	0.076
	0.23	0.55				36	62				0.19	0.92				0.39	0.25
	0.33	0.62				34	34				0.207	0.798				0.29	0.35
	0.36	0.63				30	56				0.28	0.9				0.27	0.22
	0.21	0.4				34	60				0.24	0.42				0.25	0.2
	0.19	0.56									0.24	0.46				0.34	0.054
	0.22	0.56									0.31	0.53				0.35	0.0712
	0.16	0.47									0.31	0.64					0.25
		0.58										0.92
Figure 1f left panel					Figure 1f midle panel					Figure 1f right panel
Neutrophils	Healthy	Arthritic			B cells	Healthy	Arthritic			Erythroid cells	Healthy	Arthritic
	22.7	44.9				17.8	5.1				44	22
	24.7	40.3				16.96	6				44	31
	21.9	38.6				14.8	2.16				50	36
	23.2	52				16.4	8.9				42	26
	26.6	46.2				14.2	6				35	27
	28.4	50.5				14.8	3.14				37	20
		61.8					1.75					16
Figure 1g left panel					Figure 1g right panel
Neutrophils (Joint)	Healthy	Arthritic			Neutrophils (SI LPL)	Healthy	Arthritic
	0.03654	1.4384				0.1525	1.05609
	0.08526	0.64176				0.0348178	2.5024
	0.043792	1.73578				0.060657	1.93524
	0.078435	1.25				0.0874329	0.176385
	0.063	0.73941				0.0222916	0.285579
		0.99386				0.0214305	1.31886
		1.9					0.550013

## Sheet: Figure 2
Figure 2b										Figure 2c
MPP		Healthy	Healthy	Healthy	Arthritic	Arthritic	Arthritic			LT-HSC		Healthy	Healthy	Healthy	Arthritic	Arthritic	Arthritic
	Selp	-0.89406	-0.83054	-0.9518	0.641913	1.26554	0.768949				Selp	-0.523339	-0.99022	-0.89868	1.48152	0.071711	0.859009
	Csf2rb	-0.83949	-0.76432	-0.99455	1.11045	1.18093	0.306979				Csf2rb	-1.0759	-0.80948	-0.80948	0.666031	0.891457	1.13738
	Elane	-0.81179	-0.54605	-0.81571	0.79765	1.63522	-0.25932				Cd14	-1.02131	-1.02131	-0.57909	1.25295	0.494863	0.873907
	Ctsg	-0.9312	-0.701	-0.81668	0.677907	1.57351	0.197465				Lbp	0.0784706	-1.49094	-0.15694	0.549294	-0.47082	1.49094
	Trem1	-0.69327	-0.66881	-0.74221	0.407808	1.82698	-0.1305				Vldlr	-0.857705	-0.81081	-0.83426	1.56888	0.54901	0.384893
	CD14	-0.65643	-0.76155	-0.70549	1.03254	1.50208	-0.41115				Cdk6	-0.489423	-0.88378	-1.09504	1.37672	0.165488	0.926031
	Lbp	-0.83464	-0.76746	-0.90793	1.02192	1.35171	0.136392				Cd53	-0.694338	-0.85408	-0.79657	0.16187	0.481351	1.70177
	Cst7	-0.906	-0.74782	-0.84548	0.788625	1.49564	0.215038				Plac8	-0.985215	-0.79915	-0.8773	0.497724	1.20849	0.955445
	Clec5a	-0.7249	-0.61209	-0.7249	1.13018	1.43101	-0.49929
	Ccr2	-0.84347	-0.6904	-0.82434	1.11772	1.36646	-0.12596

## Sheet: Figure 3
	Figure 3a left panel	Healthy	Arthritic			Figure 3a right panel	Healthy	Arthritic
	% GM-CSF+	6.7	9.7			N0 GM-CSF+	0.120459	2.52029
	/ CD4 T cells	3.9	8			CD4+ T cells	0.059532	2.873
	(paw joint)	5	6.7			(paw joint)	0.092025	1.91154
		7.5	10.1				0.14487	2.76231
		8.2	10.6				0.068236	1.82017
		4.1	9.3				0.073904	1.73529
	Figure 3b left panel					Figure 3b right panel
	N0 GM-CSF+	Healthy	Arthritic			GM-CSF	Healthy	Arthritic
	CD4+ T cells	1.2	14.8			(intestine)	11	260
	(intestine)	3.76	11.2				73	110
		1.7	20				52	398
		2.88	5.6				24	75
		1.52	7.4				7.7	61
	Figure 3c left panel						Figure 3c right panel
	LT-HSC	Steady state	Isotype	Anti-GM-CSF			MPP	Steady state	Isotype	Anti-GM-CSF
		0.00295	0.015	0.012				0.00674	0.045	0.032
		0.00235	0.012	0.009				0.011	0.081	0.039
		0.0056	0.014	0.00386				0.013	0.088	0.026
		0.0043	0.019	0.00527				0.021	0.071	0.033
		0.01	0.01	0.0049				0.029	0.074	0.023
		0.0065	0.013	0.0051				0.016	0.076	0.033
			0.013	0.00421					0.051	0.024
	Figure 3d upper panel						Figure 3d lower left panel						Figure 3d lower right panel
	ratio GMP:MEP	Steady state	Isotype	Anti-GM-CSF			GMP	Steady state	Isotype	Anti-GM-CSF			CLP	Steady state	Isotype	Anti-GM-CSF
		0.39	0.65	0.43				0.28	0.61	0.35				0.75	0.14	0.4
		0.35	1.2	0.62				0.27	0.74	0.48				0.4	0.15	0.33
		0.36	0.82	0.43				0.29	0.68	0.35				0.68	0.17	0.49
		0.41	0.53	0.45				0.34	0.49	0.36				0.52	0.7	0.56
		0.51	0.93	0.49				0.42	0.71	0.41				0.62	0.18	0.4
		0.41	0.85	0.56				0.35	0.69	0.39				0.99	0.52	0.49
			0.75	0.55					0.53	0.41					0.3	0.73
															0.22
	Figure 3e left panel						Figure 3e middle panel						Figure 3E right panel
	Neutrophils	Steady state	Isotype	Anti-GM-CSF			Erythroid cells	Steady state	Isotype	Anti-GM-CSF			B cells	Steady state	Isotype	Anti-GM-CSF
		25.4	42.9	27.4				38	27	36				23.75	9.9	14.6
		26.5	38	32.7				38	9	36				23.3	9.3	15.5
		25.8	62.9	34				29	14	34				30.7	5	14
		33	56.6	37				33	17	32				20.5	2.4	14.2
		31	46	42				35	26	29				20.3	9	15
		31	50	37				24	21	33				34	9.3	15.2
			49	40					25	33					12.2	13.3
	Figure 3f left panel						Figure 3f right panel
	N0 neutrophils	Steady State	Isotype	Anti-GM-CSF			N0 neutrophils
	in joints	1.056	14.85	5.925			in SI LPL	Steady State	Isotype	Anti-GM-CSF
		1.44	32.45	7.28				0.0396	28.05	0.3996
		2.1	40.7	9.6				0.0201	1.178	0.11088
		2.73	42.6	5.06				0.1548	18.245	0.2322
		3.06	40.8	2.85				0.63	4.356	0.4029
		4.62	29.89	13.72				0.396	5.75	0.099
			22.94	11.7					0.51	0.2415
	Figure 3g left panel
	Clinical score	Day	Isotype								Day		Anti-GM-CSF
	of Arthritis	0	0	0	0	0	0	0	0	0	0	0	0	0	0	0	0	0	0
	(mice culled	7	1.5	0	0.5	0	0.5	0	0	0.5	7	0.5	0	0	0	0	0	0	0
	at day 42-49)	14	0	5.5	3.5	2.5	3	3	7	4	14	6	0	0	0	0	0	0	0
		21	12	3.5	4	3.5	4	6	10	8.5	21	3	0	0	0	1	0	0	0
		28	12	5.5	4.5	6	3.5	6.5	9.5	12	28	3	0	0	0	3.5	1	0	0
		35	12	7.5	6	3.5	6.5	5.5	6.5	12	35	4.5	0	0.5	0	1.5	1.5	0.5	0
		42	12	6	8.5	2.5	9	4	7.5	12	42	5.5	0.5	1	1.5	2	4	1	0
		49	12	6.5			8.5				49	4		1		1			0
	Figure 3g middle left panel						Figure 3g middle right panel						Figure 3g right panel
	histological	Steady state	Isotype	Anti-GM-CSF			ankle	Steady state	Isotype	Anti-GM-CSF				Steady state	Isotype	Anti-GM-CSF
	score of arthritis	0.16	2	0.5			thickness	0	2.7	0.2			Bone Surface:	13.1749	17.3804	12.3591
		0	1	0.5			increase	0	2	0			Volum ratio	11.4113	22.1208	12.2004
		0.16	1.66	0.33				0	0.9	0.2				15.1867	25.1868	12.1583
		0	2.2	0.66				0	1.5	0.5				11.7247	19.653	12.6862
		0	1	0.83				0.1	1.2	0.3				11.7523	21.0956	12.863
		0.16	1.66	0.66				0.2	0.9	0.4				11.0705	14.9752	13.3361
			2.5	0.5					2.8	0.3				14.061	19.7299	12.5102
														11.119	16.7325	11.554
														12.2875	12.3197	11.5473
															21.9159	12.126
															24.6116	11.9526
															18.2225	12.7185
															11.5473	11.6701
															14.3592	11.7
															15.3724
	Figure 3h
	Histological score	Steady state	Isotype	Anti-GM-CSF
	of enteritis	0	4.5	1
		0	3.5	1
		0	1.33	0
		0.33	1.66	0
		0.33	5	0.33
		0	0.66	0
			3.33	0.66
	Figure 3i left panel				Figure 3i right panel
	Anti-GM-CSF	d9	d28		Isotype	d9	d28
	(arthritis score)	1.5	1		(arthritis score)	3	8
		3.5	2			4	10.5
		2.5	1.5			2	11
		2	1.5			3.5	12
		4.5	3			4	10
		2	2.5			1.5	9
		1.5	1.5			2	9.5

## Sheet: Figure 4
	Figure 4a left panel					Figure 4a middle panel					Figure 4a right panel
	Total cell number	Healthy	Arthritic			GMP	Healthy	Arthritic			N0 CFU-GM	Healthy	Arthritic
		2.99155	9.70895				0.011	0.15				1	28
		3.84547	8.90058				0.01	0.13				2	22
		4.20328	6.75957				0.012	0.078				1	21
		3.72014	9.67586				0.049	0.086				2	10
		3.70657	11.0369				0.059	0.2				1	12
		4.06365	10.2946				0.03	0.18				7	22
												0
	Figure 4c	Healthy	Arthritic
	GMP	0.09	0.14
	(Joint)	0.024	0.077
		0.023	0.097
		0.071	0.27
		0.045	0.2
		0.05	0.15
			0.23
	Figure 4d left panel					Figure 4d middle panel							Figure 4d right panel
	CD11b+ cells (%)	BM GMP	joint GMP			Myeloid culture:	BM GMP	joint GMP	BM Lin-cKit-	joint Lin-cKit-			Neutrophils	BM GMP	joint GMP
		79.6	57			total cell output	12.388	4.286	0.03	0.003			CD11b+ (%)	82.3333	49.3333
		83.2	80.2				22.835	6.639	0.032	0.015				40.3333	66.2667
	Figure 4f left panel						Figure 4f right panel
	GMP	Steady State	isotype	anti-GM-CSF			Neutrophils	Steady State	isotype	anti-GM-CSF
		0.014	0.13	0.021				6.4	7.6	3.3
		0.02	0.046	0.013				5.8	14.4	4.1
		0.03	0.14	0.021				10.6	10.5	6.7
		0.003	0.21	0.019				8.3	17.2	6.1
		0.01	0.09	0.02				6.7	33	6.9
		0.003	0.13	0.025				8.8	32.5	9.9
			0.045	0.022					28.1	8.7
	Figure 4g left panel						Figure 4g right panel
	N0 GMP	Steady State	isotype	anti-GM-CSF			N0 CFU-GM	Steady State	isotype	anti-GM-CSF
	(Joint)	1.00125	4.69	0.5925			(Joint)	0.3996	15	5
		0.225	7.178	0.709375				0.11088	7	2
		0.345	19.2375	0.36				0.2322	13	4
		1.428	13.6	2.25225				0.4029	10	1
		0.903	9.3	0.48				0.099	8	4
		0.039	11.27	2.688				0.2415	10	0
			8.007	0.93					14	2

## Sheet: Figure 5
	Figure 5b left panel						Figure 5b right panel
	Csf2	CD4 T cell	Mast cells	Neutrophil			Csf2	CD4 T cell	Mast cells	Neutrophil
	Intestine	1	3.93	0.1			Joint	1	2.46	ND
		1	3.6	0.5				1	1.5	ND	ND = not detected
	Figure 5c left panel						Figure 5c right panel
	IL-6	Vehicle	LPS				GM-CSF	Vehicle	LPS
	(BM derived	ND	184.323				(BM derived	ND	36.4867
	MC)	ND	176.826				MC)	ND	39.844
		ND	198.826	ND = not detected				ND	34.3705	ND = not detected
	Figure 5d left panel						Figure 5d right panel
	TNF+	MC	CD4 T	ILC			GM-CSF+	MC	CD4 T	ILC
	cells (%)	14	18	21			cells (%)	47.3	2.6	28
		11	13	18				58.8	3.8	28
		14	14	19				53.6	1.9	33
		20	15	21				60	4.5	40
	Figure 5e
	Mast	Steady state	Curdlan
	cells	4	16
	N0	2	7
		5	7
		2	11
		2	7
		2	6

## Sheet: Figure 6
	Figure 6a left panel					Figure 6a right panel
	Mast	Steady state	Arthritic			Mast	Steady state	Arthritic
	cells	0.11	0.13			cells	2.75	12.0431
	%	0.05	0.055			N0	0.220366	0.8096
		0.037	0.13				0.547393	3.93095
		0.045	0.16				1.12414	4.55187
		0.0026	0.15				0.009501	3.19677
		0.009	0.18				0.062218	6.59428
			0.1					5.0084
	Figure 6b left panel					Figure 6b right panel
	% CD16/32 hi	Steady state	Arthritic			% IL-33R hi	Steady state	Arthritic
	/ Mast cells	41	54			/ Mast cells	10.6	38
		21	56				21	55
		34	47				16	36
		48	47				20	62
		36	48				14	54
		42	63				19	54
			60					48
	Figure 6c	PBS	Cromolyn	Uninjected
	N0 GM-CSF+	0.44252	0.15786	0.11935
	Mast cells (intestine)	0.9723	0.79909	0.255
		1.22892	0.29525	0.056097
		1.1792	0.52281	0.0072
		0.5418	0.43264	0.14943
		0.2145	0.08126
		0.7012	0.0894
		0.7467	0.486
	Figure 6d	PBS	Cromolyn	Uninjected
	N0 GM-CSF+	3.808	3.0552	1.0052
	Mast cells (spleen)	5.4782	2.3028	1.26
		14.4	3.618	0.648
		9.828	3.8688	0.5733
	Figure 6e left panel					Figure 6e right panel	PBS	Cromolyn
	N0 Neutrophils	PBS	Cromolyn			N0 Neutrophils	0.2924	0.27187
	(joint)	1.30002	0.610614			(intestine)	8.91275	0.31184
		0.560782	0.266734				1.08528	0.34249
		1.50009	0.753859				12.1672	0.50868
		1.74769	0.48517				0.5117	1.44768
		0.934799	0.69				24.0198	0.27485
		0.84302	0.5				4.536	0.3427
		1.75323	1.24				5.764	1.107
	Figure 6e left panel	PBS	Cromolyn			Figure 6e middle panel	PBS	Cromolyn			Figure 6e right panel	PBS	Cromolyn
	Arthritis score	9.5	1			Paw thickness	4.6	0.6			Ankle thickness	1.4	1.3
		4.5	3.5			increase	1.5	1.9			increase	1.4	1.6
		4	7				1.6	2.2				2.2	1.9
		4.5	8				1.5	3.3				1.6	0.8
		11	3.5				4.7	1				2	1
		9	3				3.7	0.5				2.9	1.5
		6	1.5				1.6	0.7				1.7	1.1
		5.5	5				2.3	1.4				2	1.2
		6.5	6.5				2	1.6				2.4	0.3
		5	6.5				1.4	2.3				0.5	1.1
		8	4.5				3.5	1.5				1.3	2
		7.5	3				2.6	1.5				0.8	2.2
		10	3.5				3.6	1.3				2.5	1.2
		11	6				4.6	1.5				2.5	0.8
		5	3				1.3	0.7				1.7	1.5
		6	3.5				1.8	0.5				1.3	1.2

## Sheet: Figure 7
	Figure 7a left panel					Figure 7a right panel
	IL-33 (Joint)	Healthy	Arthritic			IL-33 (Intestine)	Healthy	Arthritic
		61.875	461.875				76.25	87.9167
		31.25	33.75				15.5	186.25
		0.625	104.375				63.75	136.25
		11.875	219.375				9.58333	130.417
		6.25	54.375				36.25	184.583
		41.875	229.375				6.19767	92.9167
		66.875	346.25				16	63.3697
			97.5					131.484
			344.375					15.5
	Figure 7b left panel					Figure 7b right panel
	GM-CSF	Healthy	Arthritic			IL-6	Healthy	Arthritic	ND = not detected
	(BM derived MC)	36.27	138.3			(BM derived MC)	ND	253.7
		0	274.91				ND	185.2
		11.05	103.005				ND	108.5
	Figure 7d left panel					Figure 7d right panel
	GM-CSF	PBS	IL-33			GM-CSF	PBS	IL-33
	(Joint)	61.0138	266.857			(Intestine)	125.698	198.832
		147.122	499.924				234.697	361.592
		98.7235	432.155				142.693	184.373
		124.791	282.591				85.616	100.793
		72.4052	247.657				142.693	389.945
		102.986	403.444				169.717	194.973
		94.4654	102.986					268.399
	Figure 7e left panel					Figure 7e right panel
	Mast cells (%)	PBS	IL-33			N0 Mast cells	PBS	IL-33
		0.021	0.095				3.59059	65.8646
		0.026	0.15				8.46684	118.057
		0.022	0.16				7.26006	92.0046
		0.026	0.049				5.59896	57.1819
		0.018	0.095				3.78614	99.5165
		0.039	0.057				8.02754	73.3842
		0.014	0.097				4.04064	99.5837
	Figure 7f
	GM-CSF+	PBS	IL-33
	/ Mast cells (%)	8.2	59.7
		21	60.4
		14.6	68.3
		10.2	63
		12.3	77
		30	50.8
		29	55.9
	Figure 7g left panel					Figure 7g middle left panel					Figure 7g middle right panel					Figure 7g rigth panel
	% LT-HSC	PBS	IL-33			% MPP	PBS	IL-33			% GMP	PBS	IL-33			% Neutrophils	PBS	IL-33
	(Bone marrow)	0.014	0.088			(Bone marrow)	0.036	0.18			(Bone marrow)	0.13	0.68			(Bone marrow)	21	40
		0.012	0.071				0.049	0.16				0.18	0.77				20	45
		0.029	0.13				0.067	0.22				0.18	0.85				28	44
		0.032	0.026				0.075	0.083				0.32	0.61				30	35
		0.021	0.05				0.075	0.12				0.24	0.48				35	34
		0.015	0.032				0.055	0.09				0.22	0.58				36	38
		0.021	0.14				0.082	0.13				0.36	0.97				24	41
	Figure 7h left panel					Figure 7h middle left panel					Figure 7h middle right panel					Figure 7h rigth panel
	N0 GMP	PBS	IL-33			N0 Neutrophils	PBS	IL-33			N0 GMP	PBS	IL-33			N0 Neutrophils	PBS	IL-33
	Spleen	1.02588	11.7863			Spleen	1.60722	4.64519			Joint	1.59451	3.96241			Joint	0.318902	1.77483
		2.93083	34.63				1.72593	5.03708				1.12718	3.53188				0.530439	1.36718
		4.2903	47.1256				1.65	15.3778				0.6845	3.89454				0.6105	2.27973
		1.67969	29.1745				1.39974	8.98573				0.617325	7.21067				0.57323	3.73644
		4.20682	16.7607				1.13584	5.44722				0.828617	4.09087				0.669267	2.12725
		1.79076	21.8865				2.77876	11.7157				0.637957	3.07655				0.249635	1.85382
		1.43154	37.9855				3.29024	12.833				2.34785	4.87291				1.29749	1.67071
	Figure 7i left
	Clinical score	Day	PBS								Day	IL-33
	of Arthritis	0	0	0	0	0	0	0	0		0	0	0	0	0	0	0	0
		7	0	0.5	1	1	1	2	1.5		7	2.5	2.5	2	3	3	3	2.5
		14	0	1	1	1.5	1.5	2	1.5		14	3.5	3.5	3	4.5	4.5	4	2.5
		21	1.5	3	3	2.5	3.5	3.5	2.5		21	5.5	7	5	6.5	6.5	6	7
		28	2	3	3.5	3	4.5	5	2.5		28	7.5	8	6.5	8	8	6.5	9
		35	2.5	3	5	4	7	7.5	2.5		35	8.5	9	8	8.5	8.5	7.5	9
	Figure 7i right	PBS	IL-33
	Ankle thickness	0.3	2
	increase	0.5	1.9
		1.1	1.7
		0.9	2.4
		1.8	2.4
		2.4	2.2
		0.3	1.9
	Fig 7j
	GM-CSF+	Fc control	ST2-Fc
	mast cells (%)	22.5	17.7
		21.6	13.3
		43.4	2.42
		19.1	3.03
		13.6	11.2
		24.6	22.4
		36	7.9
	Fig 7k top left panel					Fig 7k top right panel					Fig 7k bottom left panel					Fig 7k bottom right panel
	Paw thickness	Fc control	ST2-Fc			clinical score	Fc control	ST2-Fc			Paw thickness	Fc control	ST2-Fc			clinical score	Fc control	ST2-Fc
	increase	0.3	0.4			of arthritis	4.5	3.5			increase	0.6	0.2			of arthritis	3.5	1
	at week2	1.1	0			at week2	5.5	1			at week5	1.2	1.1			at week5	6	6
		0.4	0				3	2				1	1.9				6	8
		1.1	0.7				5	5				5.1	3.5				12	9.5
		0.4	0				2	1				4.5	2.8				10	9
		1.2	0.2				5	1				2.7	1.6				9	6.5
		0.1	0				1.5	1.5				1.3	1				6.5	6
		0.1	0				1.5	0				2.4	1.9				8	8
		0.4	0				1.5	1.5				3.1	0.2				10	1.5
		0.4	0				3	1				3.5	1.4				11.5	6.5
		1.3	0.9				5	3.5				1.9	3.3				6.5	10
		1.6	0.3				5.5	2.5				3.1	0.1				10	1.5
		0.6	0.2				3.5	3				0.7	2.6				4	9
		0.3	0.5				3	5				2.3	0.1				8.5	2.5
		0.9					4.5					1.5					6.5
	Fig 7l left panel						Fig 7l right panel
	clinical score	curdlan only	isotype	anti-GM-CSF			ankle thickness	curdlan only	isotype	anti-GM-CSF
	of arthritis	2.5	5	3			increase	0.3	0.7	0.3
		3.5	3.5	3				0.5	0.4	0.3
		4	8	4.5				0.2	1	0.5
		3	7	3				0.5	1.8	0.6
			5.5	3					0.8	0.6
			7.5	3.5					1.4	0.3
			8.5	4.5					2.1	0.7

## Sheet: Supplementary Figure 1
Figure S1a left panel					Figure S1a middle left panel					Figure S1a middle right panel					Figure S1a right panel
clinical	Healthy	Arthritic			ankle	Healthy	Arthritic			paw	Healthy	Arthritic			weight loss	Healthy	Arthritic
score of	0	8.5			thickness	0.2	1.9			thickness	0.2	4.4			(%)	2.3	-1.8
arthritis	0	9.5			increase	0	2.7			increase	0.3	3				0.1	-10
	0	7				0.1	1.7				0.5	1.8				2.1	-4.7
	0	7.5				0	1.3				0.5	2.7				7.2	-18.5
	0	6				0.2	0.4				0.6	0.9				1.9	-15.8
	1	2				0.3	0.9				0.4	1.8				0.1	-1.8
		7					1					1.9					-9.1
Figure S1b left panel					Figure S1b right panel
PoP LN :	Healthy	Arthritic			MLN :	Healthy	Arthritic
total cell number	0.314802	1.3204			total cell number	1.82916	1.45783
	0.320847	1.31019				2.81546	5.0412
	0.487486	2.87177				3.82151	7.509
	0.463762	1.92246				1.3436	6.33436
	0.421104					2.8045	9.54748
Figure S1c left panel					Figure S1c middle left panel					Figure S1c middle right panel					Figure S1c right panel
Il23	Healthy	Arthritic			Il6	Healthy	Arthritic			Il1b	Healthy	Arthritic			Tnf	Healthy	Arthritic
	0.001889	0.011962				0.002032	0.005529				0.05767	0.079131				0.0180113	0.101321
	0.004291	0.005608				0.004092	0.026547				0.030204	0.330756				0.0236666	0.0533464
	3.07e-05	0.014962				0.003005	0.001679				0.051941	0.06904				0.010021	0.0377109
	6.74e-05	0.013744				0.001195	0.079911				0.118408	0.968156				0.0168426	0.0317249
	0.000446	0.008645				0.000446	0.008827				0.055562	0.12281				0.0197498	0.0996553
	0.004755	0.071942				0.004755	0.271194				0.03999	3.5346				0.0144415
		0.0159					0.002147					0.042143				0.0118591
		0.078518					0.007382					0.095198
Figure S1e left panel					Figure S1e middle panel					Figure S1e right panel
LT-HSC	Healthy	Arthritic			MPP	Healthy	Arthritic			GMP	Healthy	Arthritic
	2.135	4.16				10.85	32				73.5	259.2
	1.652	4.44				12.04	44.4				67.2	136.9
	1.9127	3.2				9.61	38.4				77.5	128
	2.3616	4.015				9.72	40.15				94	200.75
	1.5776	2.97				7.01	21.6				105.6	167.4
	0.783	1.632				10.26	21.76				97.2	201.6
	0.992	1.2				18.09	27				65.1	120
	0.792	2.7				15.03	39.6				45.6	201.6
	1.092	2.8925				11.2	78				61.6	182
		1.708					39.2					131.6
Figure S1f left panel					Figure S1f middle left panel					Figure S1f middle right panel					Figure S1f right panel
FcγRI+ cells	Healthy	Arthritic			FcγRI+ cells	Healthy	Arthritic			N0 TNF+	Healthy	Arthritic			N0 TNF+	Healthy	Arthritic
joint neutrophils (%)	7	41			intestinal neutrophils (%)	35	63			Neutrophils	1.32	29.7			Neutrophils	0.000166	3.8
	5	54				12	50			(Joint)	1.05	51.8			(SI LPL)	1.58e-05	3.5
	5	59				33	77				1.407	42.6				0.00032	0.114266
	17	44				27	50				1.692	26.52				0.006502	2.06169
	17	52				11	19				2.178	17.36				0.0063	0.6534
	13	48					36					7.35				0.002772	0.2415
		42					28										0.051

## Sheet: Supplementary Figure 2
	Figure S2c left panel					Figure S2c middle panel					Figure S2c right panel
	CD131 hi /	Healthy	Arthritic			CD131 hi /	Healthy	Arthritic			CD131 hi /	Healthy	Arthritic
	LT-HSC (%)	2.4	10.8			ST-HSC (%)	2.4	43			MPP (%)	2.9	24
		1.8	4.4				5.4	31				5.5	23
		1.9	4.5				5.7	19				3.7	16
		2.96	6.4				5.6	16				4.3	17
			11.4					12					15
			3.7					23					43
	Figure S2d
	Csf2ra	LT-HSC	LT-HSC	ST-HSC	ST-HSC	MPP	MPP
	expression	Healthy	Arthritic	Healthy	Arthritic	Healthy	Arthritic
		101	93	186	102	112	160
		95	60	54	39	117	33
		109	105	100	91	137	167
	Figure S2e left panel	vehicle	GM-CSF			Figure S2e middle left panel					Figure S2e middle right panel					Figure S2e right panel
	GMP	19.4	47.4			LT-HSC	vehicle	GM-CSF			ST-HSC	vehicle	GM-CSF			MPP	vehicle	GM-CSF
		20	53.4				3.19	3.65				15.1	27.5				43.3	92.7
		18.4	68.5				3.37	3.12				17	31.6				34.8	89
	Figure S2f	LT-HSC	LT-HSC	ST-HSC	ST-HSC	MPP	MPP
	N0 Myeloid cells	Vehicle	GM-CSF	Vehicle	GM-CSF	Vehicle	GM-CSF
		439.74	410.04	471.894	855.607	11547	62834.8
		444.039	442.718	417.606	968.864	12115.3	56550.1
						8941.94	56470.6
	Figure S2g left panel					Figure S2g middle left panel					Figure S2g middle panel					Figure S2g middle right panel					Figure S2g right panel
	LT-HSC	PBS	GM-CSF			ST-HSC	PBS	GM-CSF			MPP	Healthy	Arthritic			GMP	PBS	GM-CSF			ratio	PBS	GM-CSF
		0.076	0.1				0.1	0.18				0.46	0.85				4.28	11			GMP:MEP	0.403846	0.9
		0.09	0.12				0.11	0.22				0.48	0.75				5.98	9.2				0.509804	0.755556
		0.082	0.1				0.081	0.18				0.4	0.56				5.18	8.7				0.442308	0.695652
		0.039	0.099				0.073	0.18				0.24	0.51				4.2	10.3				0.658537	1.02632
		0.038	0.069				0.064	0.18				0.21	0.62				4.6	8.1				0.520833	0.871795
	Figure S2g lower left panel					Figure S2g lower middle panel					Figure S2g lower right panel
	Neutrophils	PBS	GM-CSF			Erythroid	PBS	GM-CSF			B cells	PBS	GM-CSF
		24.4	51.1			cells	21.7	5.6				13	3.9
		42.4	42.5				14	11.5				5.2	6.1
		36.1	50.1				22	10.1				8.3	4.6
		33.7	49				16.5	8.7				8.5	3.6
		29.1	41.2				19.7	10.6				7.1	4.3

## Sheet: Supplementary Figure 3
	Figure S3a
	Bone marrow	Isotype	Anti-GM-CSF
	total cell	49.0025	39.3945
	number	35.0075	35.938
		43.238	47.7024
		45.9123	50.4654
		40.0073	34.8925
		51.0782	42.437
		44.5604	43.7728
	Figure S3c
	Weight	Steady state	Isotype	Anti-GM-CSF
	loss	2.1	-2.8	7.9
		2.9	-13.8	4.9
		8.7	-1.4	4.6
		8.5	-7.6	4.9
		8.7	-10.1	9
		1.9	-9	10.9
		11.4	-19	-2
		3.3
	Figure S3d left panel					Figure S3d right panel
	Clinical score	Isotype	Anti-IL-3			Clinical score	Isotype	Anti-IL-5
	of arthritis	1	2			of arthritis	9.5	6
		10.5	6				7.5	2
		2	3				3	4
		4	5				9.5	9.5
		8	0				2	9
		3	10				4	10
		8	9				2.5	8
							6

[truncated: 2 more sheets: Supplementary Figure 5, Supplementary Figure 6]
